# Supplementary material for: Fe3O4-PVDF Composite Network for Dendrite-Free Lithium Metal Batteries
Source: Nanomaterials (Basel). 2023 Oct 17;13(20):2782. doi: 10.3390/nano13202782 (PMC10609358; doi:10.3390/nano13202782)
Supplement: Supplementary file 1 [file nanomaterials-13-02782-s001.zip]

Archive with 1 entries (1 files):
- nanomaterials-2578351-supplementary.pdf
